# Supplementary material for: Pilot experience with opebacan/rBPI 21 in myeloablative hematopoietic cell transplantation
Source: F1000Res. 2015 Dec 21;4:1480. [Version 1] doi: 10.12688/f1000research.7558.1 (PMC4722698; doi:10.12688/f1000research.7558.1)
Supplement: Opebacan-treated participant demographic, and transplant information as well as transplant-related toxicity [file f1000research-4-8138-s0000.tgz › 1ad26071-af7b-420f-bd53-ff92afe0343e_Dataset1_opebacan_cohort.xlsx]

## Sheet: Summary
Study UPN	Age	Gender	Diagnosis	Donor Type related =1 unrelated = 2	HLA A,B,DR Matched=1 mismatch=0	Myeloablative Conditioning	Myeloablative treatment Daily Dose Units	GVHD prophylaxis	Cell Source	ANC day -1	ANC day 0	ANC day +1	ANC day +2	fever >/= 38 on day -1 yes= 1 no =0	fever on day 0 yes= 1 no =0	fever on day +1 yes= 1 no =0	fever on day +2 yes= 1 no =0	fever on d +3-d+7 yes= 1 no =0	if fever on d +3-d+7 document day	Days to Neutrophil Engraftment	Days to Plt Engraftment >20K	Glucksberg/Consensus GVHD Overall Score-	Type of Toxicity	Max. Toxicitty grade	Days to toxicity	Days to death	Cause of death	100 day follow up
1	17	M	CML	1	1	Busulfan IV	0.8 mg/kg x 16 doses	CSA	BM	1.78	2.1	ND	0.28	0	0	0	0	0		14	14	I	mucositis	1	1
						Cyclophosphamide	50 mg/kg x 4 doses	MTX															fever	2	11
																							renal insufficiency	1	36
																							seizures	2	51
																							decrease SF	1	100
																							BK Virus	2	35			Alive
2	45	F	AL	1	1	Cyclophospamide	60 mg/kg 2 doses	CSA	PBSC	0.36	ND	0.16	0.23	0	0	0	0	1	7	28	17	2	mucositis	3	2	402	progressive disease
						TBI	1360	MTX															fever	1	7
																							renal insufficiency	1	35
																							febrile neutropenia	3	10			Alive
3	55	F	AL	2	1	Cyclophospamide	60 mg/kg 2 doses	CSA	PBSC	1.13	1.59	ND	0.64	0	0	0	0	1	6	18	10	2	mucositis	3	4	301	progressive disease
						TBI	1360	MTX															fever	1	6
																							renal insufficiency	2	21
																							febrile neutropenia	3	10			Alive
4	54	M	CML	1	1	Busulfan IV	0.8 mg/kg x16 doses	CSA	PBSC	8.43	7.35	8.64	3.88	1	0	0	0	0		15	11	2	mucositis	2	6
						Cyclophosphamide	60 mg/kg 2 doses	MTX															fever	1	-1
																							hypertension	2	13
																							c diff. colitis	3	43			Alive
5	50	F	AL	2	1	Cyclophosphamide	60 mg/kg 2 doses	CSA	BM	2.4	0.84	ND	0.06	0	1	0	0	1	3	19	11	2	hypertension	3	2
						TBI	1360	MTX															mucositis	2	16
																							fever	1	0
																							febrile neutropenia	3	3
																							oral HSV	3	40
																							UTI-staph epi	3	43
																							pleural effisions	1	26
																							Staph coag negative bacteremia	3	47			Alive
6	54	F	Myelofibrosis	2	1	Cyclophospamide	1800 mg/m2 x 2 doses	MTX	PBSC	ND	0.26	0.55	ND	0	0	0	0	1	4	16	26	0	hypertension	3	2
						TBI	1400	Tacrolimus															febrile neutropenia	3	4
																							cellulitis at line site	3	5
																							mucositis	3	2			Alive
