# Supplementary material for: Pilot experience with opebacan/rBPI 21 in myeloablative hematopoietic cell transplantation
Source: F1000Res. 2015 Dec 21;4:1480. [Version 1] doi: 10.12688/f1000research.7558.1 (PMC4722698; doi:10.12688/f1000research.7558.1)
Supplement: COMP cohort participant demographic, and transplant information as well as transplant-related toxicity [file f1000research-4-8138-s0001.tgz]

Archive with 1 entries (1 files):
- ccc419f6-92ea-4aed-863b-c3de93b1469e_Dataset2_Control_group.xlsx
