# Supplementary material for: Pilot experience with opebacan/rBPI 21 in myeloablative hematopoietic cell transplantation
Source: F1000Res. 2015 Dec 21;4:1480. [Version 1] doi: 10.12688/f1000research.7558.1 (PMC4722698; doi:10.12688/f1000research.7558.1)
Supplement: COMP cohort participant demographic, and transplant information as well as transplant-related toxicity [file f1000research-4-8138-s0001.tgz › ccc419f6-92ea-4aed-863b-c3de93b1469e_Dataset2_Control_group.xlsx]

## Sheet: COMP data
Study UPN	Age	Gender	Diagnosis	HLA(A,B,DR) Matched=1 mismatch=0	Myeloablative Conditioning	Daily Dose Units	GVHD prophylaxis	Cell Source	ANC day -1	ANC day 0	ANC day +1	ANC day +2	fever >/= 38 on day -1 yes= 1 no =0	fever on day 0 yes= 1 no =0	fever on day +1 yes= 1 no =0	fever on day +2 yes= 1 no =0	fever on d +3-d+7 yes= 1 no =0	if fever on d +3-d+7 document day	Days to Engraftment	Days to Plt Engraftment >20K	Glucksberg/ Consensus GVHD Overall Score- 1-4	Type of Toxicity	Maximum grade toxicity	Days to Toxicity	Days to death	Cause of death
7	60	M	CML	0	cyclophosphamide	1800mg/m2	MTX	BM	1.64	1.16	1.99	ND	0	0	0	0	1	3	22	32	4	uremic failure	5		78	uremic failure syndrome
					TBI	1400	tacrolimus															sepsis-MRSA	4	68
																						mucositis	3	5
																						febrile neutropenia	3	3
																						sinusitis -+CT	3	10
8	50	M	AL	1	cyclophosphamide	1800mg/m2	MTX	PBSC	1.55	1.03	1.02	ND	0	0	0	0	1	5	13	18	4	Pulmonary Failure -ARDS	5		71	Pulmonary Failure -ARDS
					TBI	1400	tacrolimus															staph aureus UTI	3	30
																						Staph NA bacteremia	3	35
																						mucositis	2	5
																						febrile neutropenia	3	6
																						Staph aureus sepsis	4	58
																						H pylori positive not counted	3	55
																						CMV PCR + in blood and BAL	3	35
																						BK viruria	2	30
9	35	M	AL	1	busulfan IV	0.8 mg/kg x 16 doses	MTX	PBSC	3.3	ND	3.38	3.5	0	0	0	0	1	7	15	16	1	pleural effusion requiring oxygen	3	10	782	progressive disease
					cyclophosphamide	1800mg/m2	tacrolimus															febrile neutropenia	3	7
																						mucositis	2	13
																						transaminitis ? Secondary to GVHD	3	15
																						CMV PCR +	3	63
																						enterococcus faecalis bacteremia	3	38
10	49	M	AL	1	cyclophosphamide	1800mg/m2	MTX	PBSC	ND	ND	2.39	ND	0	0	0	0	0		14	14	1	febrile neutropenia	3	9	665	CGVHD lung
					TBI	1400	tacrolimus															mucositis	3	5
																						staph epi bacteremia	3	69
11	49	F	AL	1	cyclophosphamide	1800 mg/m2	MTX	PBSC	ND	1.65	ND	ND	0	0	0	0	0		21	25	0	fever	2	-3	891	cGVHD lung
					TBI	1400	tacrolimus															mucositis	3	5
																						febrile neutropenia	3	8
12	43	F	AL		cyclophosphamide	1800 mg/m2	MTX	PBSC	ND	ND	0.19	ND	0	0	1	0	1	7	16	14	0	sinusitis -+CT	3	1	40	VOD
					TBI	1400	tacrolimus															staph epi sepsis	4	1
																						mucositis	3	11
																						respiratory failure -on ventilator	4	39
																						kidney failure	3	28
																						VOD	5	28
																						staph epi sepsis	4	26
13	46	F	AL	1	cyclophosphamide	1800 mg/m2	MTX	PBSC	2.64	2.22	2.23	ND	0	0	0	0	0		18	-	0	MRSA bacteremia	3	12
					TBI	1400	tacrolimus															enterococcus UTI	3	8
																						febrile neutropenia	3	8
																						fever	1	-2
																						intubated for severe mucositis	4	16
																						CMV PCR +	3	27
																						respiratory failure -DAH	5		39	DAH
14	41	M	NHL	1	cyclophosphamide	1800 mg/m2	MTX	PBSC	2.16	2.27	2	1.61	0	0	0	0	1	7	13	15	0	febrile neutropenia	3	7
					TBI	1400	tacrolimus															mucositis	3	3
15	48	M	myelofibrosis	1	Busulfan IV	0.8 mg/kg x 16 doses	MTX	PBSC	1.61	1.23	1.17	ND	0	0	0	0	1	3	21	14	3	BK viruria	2	5	222	respiratory failure/cGVHD
					cyclophosphamide	1800 mg/m2	tacrolimus															sinusitis- no tx.	2	3
																						fever	2	3
																						transaminitis and hyperbilirubinemia	4	3
16	52	M	MDS	1	Busulfan IV	0.8 mg/kg x 16 doses	MTX	BM	0.45	ND	0.36	ND	0	0	0	0	1	6	22	43	0	febrile neutropenia	3	6	Alive
					cyclophosphamide	1800 mg/m2	tacrolimus															VRE bacteremia	3	11
																						mucositis	3	2
																						fungemia -neosartorya species	3	20
17	52	F	AL	1	cyclophosphamide	1800 mg/m2	MTX	PBSC	1.43	0.65	0.35	ND	0	0	0	0	1	5	15	32	1	mucositis necessitating intubation	4	13	174	sepsis/cGVHD
					TBI	1400	tacrolimus															pneumonia pulm infiltrates on x ray	3	16
																						CMV PCR +	3	17
																						hypertension/atrial fibrillation	2	9
																						strep mitis and staph epi sepsis	4	5
18	48	M	NHL	1	Busulfan IV	0.8 mg/kg x 16 doses	MTX	PBSC	5.3	3.91	4.28	1.36	0	0	0	0	0		12	13	2	febrile neutropenia	3	9	Alive
					cyclophosphamide	1800 mg/m2	tacrolimus															mucositis	2	3
19	43	F	CML	1	cyclophosphamide	1800 mg/m2	MTX	BM	1.31	0.75	0.52	ND	0	0	0	0	0		15	22	1	fever	1	-3	Alive
					TBI	1400	tacrolimus															CMV + viral load	3	55
																						CMV colitis on path	3	74
																						mucositis	2	9
20	46	F	NHL	1	cyclophosphamide	1800 mg/m2	tacrolimus	PBSC	1.66	1.21	1.38	0.33	0	0	0	0	1	5	13	67	0	mucositis	3	4	492	progressive disease
					TBI	1400	sirolimus															fever	1	-3
																						febrile neutropenia	3	5
																						e coli UTI	3	39
21	45	M	MDS	1	cyclophosphamide	1800 mg/m2	tacrolimus	PBSC+ BM	ND	0.87	1.14	0.3	0	0	0	0	0		14	109	0	VOD	3	17	706	candidemia after second transplant
					TBI	1400	sirolimus															C diff colitis	2	10
																						mucositis	3	5
																						febrile neutropenia	3	10
																						renal insufficiency	2	21
																						pleural effusion	3	17
22	36	M	AL	1	cyclophosphamide	1800 mg/m2	MTX	PBSC	4.01	3.33	2.22	1.16	0	0	0	0	1	7	12	18	1	febrile neutropenia	3	7	Alive
					TBI	1400	tacrolimus															mucositis	3	9
23	52	F	CML	1	cyclophosphamide	1800 mg/m2	MTX	PBSC	ND	ND	0.39	ND	0	0	0	0	1	5	26	19	0	febrile neutropenia	3	5	1648	progressive disease
					TBI	1400	tacrolimus															mucositis	2	5
24	38	M	CML	1	cyclophosphamide	1800 mg/m2	tacrolimus	PBSC	ND	ND	0.35	ND	0	0	0	0	1	3	10	14	0	febrile neutropenia	3	3	Alive
					TBI	1400	sirolimus															hypertension	3	8
																						mucositis	2	5
																						colitis (radiological findings)	3	6
25	43	M	AL	1	cyclophosphamide	1800 mg/m2	MTX	PBSC	5.2	4.27	3.01	1.16	0	0	0	0	0		14	15	0	mucositis	3	7	1591	progressive disease
					TBI	1400	tacrolimus															fever	1	-3
																						febrile neutropenia	3	8
																						transaminitis on vori	2	11
26	29	F	AL	1	cyclophosphamide	1800 mg/m2	MTX	PBSC	3.19	1.99	2.36	0.92	0	0	0	0	0		15	20	0	febrile neutropenia	3	10	827	progressive disease
					TBI	1400	tacrolimus															mucositis	3	6
																						transaminitis* on vori study	2	20
27	35	F	AL	1	cyclophosphamide	1800 mg/m2	tacrolimus	PBSC	3.77	1.84	0.63	ND	0	0	1	1	1	3	13	19	0	mucositis	1	6	1160	NEUROCANDIDIASIS
					TBI	1400	sirolimus															DVT	3	2
																						febrile neutropenia	3	1
28	35	M	NHL	1	cyclophosphamide	1800 mg/m2	MTX	PBSC	4.49	3.02	4.05	1.22	0	0	0	0	0		14	17	2	pneumonia on CT	3	26	ALive
					TBI	1400	tacrolimus															mucositis	2	7
																						fever	2	-3
																						febrile neutropenia	3	8
																						staph NA bacteremia	3	25
29	39	M	AL	1	cyclophosphamide	1800 mg/m2	MTX	PBSC	2.2	1.93	4.03	0.8	0	0	0	0	0		13	18	2	mucositis	3	4	Alive
					TBI	1400	tacrolimus															febrile neutropenia	3	12
																						strep mitis bacteremia	3	12
																						c-diff colitis	2	3
30	36	F	AL	1	Busulfan IV	0.8 mg/kg x 16 doses	MTX	PBSC	2.73	3.32	2.23	2.34	0	0	0	0	0		14	15	0	transaminitis on vori	1	4	868	progressive disease
					cyclophosphamide	1800 mg/m2	tacrolimus															headaches	2	4
																						mucositis	2	6
																						enterococcus UTI	3	6
																						hypertension	3	7
31	28	M	AL	1	cyclophosphamide	1800 mg/m2	MTX	PBSC	2.25	1.7	1.49	ND	0	0	0	0	0		13	17	0	mucositis	3	6	445	progressive disease
					TBI	1400	tacrolimus															febrile neutropenia	3	10
32	37	F	AL	1	cyclophosphamide	1800 mg/m2	MTX	PBSC	ND	ND	1.97	ND	0	0	0	0	1	4	14	21	0	transaminitis on vori	3	3	Alive
					TBI	1400	tacrolimus															febrile neutropenia	3	4
																						mucositis	3	3
																						VRE UTI		8
																						VRE sepsis	4	10
																						staph epi bacteremia ( counted as sepsis)		8
33	39	F	Hodgkin's	1	cyclophosphamide	1800 mg/m2	MTX	PBSC	ND	ND	0.2	ND	0	0	1	0	0		19	29	2	pulmonary infiltrates on CXR + CT	3	2	321	restrictive pericarditis and MOFS
					TBI	1400	tacrolimus															mucositis	3	5
																						staph epi bacteremia	3	10
34	51	M	MDS	1	cyclophosphamide	1800 mg/m2	MTX	PBSC	0.72	0.67	0.36	0.4	0	0	0	0	1	5	17	24	2	fever	1	-2	Alive
					TBI	1400	tacrolimus															febrile neutropenia	3	5
																						mucositis	1	11
																						pleural effusion	2	11
																						pericarditis	1	5
35	51	M	CLL	1	cyclophosphamide	1800 mg/m2	MTX	PBSC	3.66	nd	2.74	1.1	0	0	0	0	1	7	12	17	1	mucositis	2	7	Alive
					TBI	1400	tacrolimus															febrile neutropenia	3	7
36	58	F	AL	1	cyclophosphamide	1800 mg/m2	MTX	PBSC	1.65	1.36	0.74	ND	0	1	0	0	1	4	14	19	1	febrile neutropenia	3	0	134	progressive disease
					TBI	1400	tacrolimus															mucositis	2	4
																						transaminitis on vori	1	15
37	50	M	MDS	1	cyclophosphamide	1800 mg/m2	MTX	PBSC	0.01	ND	0.01	ND	0	0	0	0	0		15	29	1	mucositis	3	9	1168	progressive disease
					TBI	1400	tacrolimus															drug rash	2	11
																						fever	2	-4
																						febrile neutropenia	3	10
																						CMV + viral load	3	36
38	28	F	CML	1	cyclophosphamide	1800 mg/m2	MTX	PBSC	3.8	0.97	1.21	0.72	1	1	0	0	1	4	13	19	2	transaminitis on vori	3	5	Alive
					TBI	1400	tacrolimus															mucositis	2	8
																						febrile neutropenia	3	-1
																						parainfluenza	3	43
39	52	M	MDS	1	cyclophosphamide	1800 mg/m2	MTX	PBSC	ND	ND	1.51	ND	0	0	0	0	1	7	17	27	3	fever	1	-2	438	CVA
					TBI	1400	tacrolimus															febrile neutropenia	3	7
																						mucositis	3	7
40	17	M	AL	1	cyclophosphamide	1800 mg/m2	MTX	BM	2.41	2.38	1.18	0.51	0	0	0	0	1	6	27	27	0	transaminitis	3	20	Alive
					TBI	1400	cyclosporine															mucositis	3	1
																						hypertension	3	9
																						staph epi sepsis	4	7
41	18	M	CML	1	Busulfan IV	0.8 mg/kg x 16 doses	MTX	BM	3.31	3.26	2.83	0.75	0	0	0	0	1	6	30	27	0	mucositis	3	7	Alive
					cyclophosphamide	1500 mg/m2 x 4 doses	cyclosporine															hypertension	3	9
																						allergic reaction	2	0
																						febrile neutropenia	3	6
ND= not done
