# Supplementary material for: Pilot experience with opebacan/rBPI 21 in myeloablative hematopoietic cell transplantation
Source: F1000Res. 2015 Dec 21;4:1480. [Version 1] doi: 10.12688/f1000research.7558.1 (PMC4722698; doi:10.12688/f1000research.7558.1)
Supplement: Supplementary file 3 [file f1000research-4-8138-s0002.tgz]

Archive with 1 entries (1 files):
- 71cc89d2-67b2-45e2-b6e9-9bac332a7aab.pdf
