# Supplementary material for: Pilot experience with opebacan/rBPI 21 in myeloablative hematopoietic cell transplantation
Source: F1000Res. 2015 Dec 21;4:1480. [Version 1] doi: 10.12688/f1000research.7558.1 (PMC4722698; doi:10.12688/f1000research.7558.1)
Supplement: Supplementary file 4 [file f1000research-4-8138-s0003.tgz]

Archive with 1 entries (1 files):
- e1d94d2c-5ccb-4cd3-ae91-d5dadf9b63a1.pdf
